# Supplementary material for: B7-H3 Associates with IMPDH2 and Regulates Cancer Cell Survival
Source: Cancers (Basel). 2023 Jul 7;15(13):3530. doi: 10.3390/cancers15133530 (PMC10340635; doi:10.3390/cancers15133530)
Supplement: Supplementary file 1 [file cancers-15-03530-s001.zip]

Archive with 1 entries (1 files):
- cancers-2473846-supplementary.pdf
